# Supplementary material for: Manure management strategies are interconnected with complexity across U.S. dairy farms
Source: PLoS One. 2022 Jun 3;17(6):e0267731. doi: 10.1371/journal.pone.0267731 (PMC9165779; doi:10.1371/journal.pone.0267731)
Supplement: S1 Data — (CSV) [file pone.0267731.s003.csv]

Figure	ObjectType	Node2	Node1	PercentOperations	StandardError
Figure 1	Node	Pasture	Pasture	74.3	1.4
Figure 1	Edge	Dry lot	Pasture	46.7	1.7
Figure 1	Edge	Gutter	Pasture	39.8	1.7
Figure 1	Edge	Scraper	Pasture	29.8	1.5
Figure 1	Edge	Flush	Pasture	2.6	0.4
Figure 1	Edge	Slotted Floor	Pasture	3.1	0.5
Figure 1	Edge	Bedded pack	Pasture	22.9	1.5
Figure 1	Edge	Vacuum	Pasture	1.1	0.5
Figure 1	Node	Dry lot	Dry lot	59.0	1.7
Figure 1	Edge	Gutter	Dry lot	29.2	1.6
Figure 1	Edge	Scraper	Dry lot	26.1	1.4
Figure 1	Edge	Flush	Dry lot	4.4	0.4
Figure 1	Edge	Slotted Floor	Dry lot	2.7	0.5
Figure 1	Edge	Bedded pack	Dry lot	21.3	1.4
Figure 1	Edge	Vacuum	Dry lot	1.6	0.5
Figure 1	Node	Gutter	Gutter	47.9	1.6
Figure 1	Edge	Scraper	Gutter	11.5	1.1
Figure 1	Edge	Flush	Gutter	0.7	0.1
Figure 1	Edge	Slotted Floor	Gutter	1.6	0.4
Figure 1	Edge	Bedded pack	Gutter	13.5	1.2
Figure 1	Edge	Vacuum	Gutter	0.7	0.3
Figure 1	Node	Scraper	Scraper	43.9	1.6
Figure 1	Edge	Flush	Scraper	2.2	0.3
Figure 1	Edge	Slotted Floor	Scraper	2.3	0.4
Figure 1	Edge	Bedded pack	Scraper	15.0	1.1
Figure 1	Edge	Vacuum	Scraper	1.1	0.4
Figure 1	Node	Flush	Flush	5.8	0.5
Figure 1	Edge	Slotted Floor	Flush	0.5	0.1
Figure 1	Edge	Bedded pack	Flush	1.2	0.2
Figure 1	Edge	Vacuum	Flush	0.3	0.1
Figure 1	Node	Slotted Floor	Slotted Floor	4.5	0.6
Figure 1	Edge	Bedded pack	Slotted Floor	2.0	0.4
Figure 1	Edge	Vacuum	Slotted Floor	0.1	0.0
Figure 1	Node	Bedded pack	Bedded pack	30.8	1.6
Figure 1	Edge	Vacuum	Bedded pack	0.5	0.2
Figure 1	Node	Vacuum	Vacuum	2.0	0.5
Figure 2	Node	Manure Spreader	Manure Spreader	61.3	1.6
Figure 2	Edge	Deep Pit	Manure Spreader	7.5	0.9
Figure 2	Edge	Slurry Tank/Basin	Manure Spreader	17.2	1.2
Figure 2	Edge	Treatment Lagoon	Manure Spreader	5.6	0.6
Figure 2	Edge	Manure Pack	Manure Spreader	32.4	1.6
Figure 2	Edge	Other Solid Storage	Manure Spreader	27.0	1.5
Figure 2	Edge	Compost	Manure Spreader	4.3	0.6
Figure 2	Edge	Methane/Biogas	Manure Spreader	0.5	0.2
Figure 2	Edge	Solid Separator	Manure Spreader	2.3	0.3
Figure 2	Node	Deep Pit	Deep Pit	15.4	1.2
Figure 2	Edge	Slurry Tank/Basin	Deep Pit	6.0	0.8
Figure 2	Edge	Treatment Lagoon	Deep Pit	0.9	0.2
Figure 2	Edge	Manure Pack	Deep Pit	11.2	1.1
Figure 2	Edge	Other Solid Storage	Deep Pit	7.7	0.9
Figure 2	Edge	Compost	Deep Pit	1.7	0.4
Figure 2	Edge	Methane/Biogas	Deep Pit	0.2	0.1
Figure 2	Edge	Solid Separator	Deep Pit	0.8	0.2
Figure 2	Node	Slurry Tank/Basin	Slurry Tank/Basin	40.5	1.6
Figure 2	Edge	Treatment Lagoon	Slurry Tank/Basin	4.3	0.5
Figure 2	Edge	Manure Pack	Slurry Tank/Basin	26.2	1.5
Figure 2	Edge	Other Solid Storage	Slurry Tank/Basin	17.8	1.2
Figure 2	Edge	Compost	Slurry Tank/Basin	4.5	0.6
Figure 2	Edge	Methane/Biogas	Slurry Tank/Basin	0.4	0.1
Figure 2	Edge	Solid Separator	Slurry Tank/Basin	2.3	0.3
Figure 2	Node	Treatment Lagoon	Treatment Lagoon	12.8	0.8
Figure 2	Edge	Manure Pack	Treatment Lagoon	4.9	0.7
Figure 2	Edge	Other Solid Storage	Treatment Lagoon	7.9	0.6
Figure 2	Edge	Compost	Treatment Lagoon	2.4	0.3
Figure 2	Edge	Methane/Biogas	Treatment Lagoon	0.2	0.1
Figure 2	Edge	Solid Separator	Treatment Lagoon	1.7	0.2
Figure 2	Node	Manure Pack	Manure Pack	57.6	1.7
Figure 2	Edge	Other Solid Storage	Manure Pack	28.3	1.6
Figure 2	Edge	Compost	Manure Pack	5.2	0.8
Figure 2	Edge	Methane/Biogas	Manure Pack	0.3	0.1
Figure 2	Edge	Solid Separator	Manure Pack	1.4	0.2
Figure 2	Node	Other Solid Storage	Other Solid Storage	47.3	1.7
Figure 2	Edge	Compost	Other Solid Storage	5.6	0.7
Figure 2	Edge	Methane/Biogas	Other Solid Storage	0.3	0.1
Figure 2	Edge	Solid Separator	Other Solid Storage	2.9	0.3
Figure 2	Node	Compost	Compost	8.5	0.8
Figure 2	Edge	Methane/Biogas	Compost	0.3	0.1
Figure 2	Edge	Solid Separator	Compost	1.6	0.2
Figure 2	Node	Methane/Biogas	Methane/Biogas	0.8	0.2
Figure 2	Edge	Solid Separator	Methane/Biogas	0.6	0.1
Figure 2	Node	Solid Separator	Solid Separator	4.1	0.4
Figure 3	Node	Broadcast/Solid Spreader	Broadcast/Solid Spreader	87.2	1.1
Figure 3	Edge	Surface Application Tank Truck	Broadcast/Solid Spreader	32.5	1.6
Figure 3	Edge	Subsurface Injection	Broadcast/Solid Spreader	8.0	0.7
Figure 3	Edge	Irrigation/Sprinkler	Broadcast/Solid Spreader	5.4	0.5
Figure 3	Node	Surface Application Tank Truck	Surface Application Tank Truck	41.6	1.6
Figure 3	Edge	Subsurface Injection	Surface Application Tank Truck	4.1	0.5
Figure 3	Edge	Irrigation/Sprinkler	Surface Application Tank Truck	2.5	0.4
Figure 3	Node	Subsurface Injection	Subsurface Injection	10.2	0.8
Figure 3	Edge	Irrigation/Sprinkler	Subsurface Injection	0.7	0.1
Figure 3	Node	Irrigation/Sprinkler	Irrigation/Sprinkler	7.7	0.6
Figure 4	Node	Pasture	Pasture	74.3	1.4
Figure 4	Node	Manure Spreader	Manure Spreader	61.3	1.6
Figure 4	Edge	Manure Spreader	Pasture	47.5	1.7
Figure 4	Edge	Deep Pit	Pasture	11.7	1.2
Figure 4	Edge	Slurry Tank/Basin	Pasture	27.8	1.5
Figure 4	Edge	Treatment Lagoon	Pasture	6.0	0.7
Figure 4	Edge	Manure Pack	Pasture	44.3	1.7
Figure 4	Edge	Other Solid Storage	Pasture	33.4	1.7
Figure 4	Edge	Compost	Pasture	5.9	0.8
Figure 4	Edge	Methane/Biogas	Pasture	0.3	0.1
Figure 4	Edge	Solid Separator	Pasture	1.7	0.3
Figure 4	Edge	Manure Spreader	Dry lot	39.4	1.7
Figure 4	Node	Dry lot	Dry lot	59.0	1.7
Figure 4	Node	Deep Pit	Deep Pit	15.4	1.2
Figure 4	Edge	Deep Pit	Dry lot	10.1	1.1
Figure 4	Edge	Slurry Tank/Basin	Dry lot	25.2	1.5
Figure 4	Edge	Treatment Lagoon	Dry lot	8.6	0.7
Figure 4	Edge	Manure Pack	Dry lot	38.6	1.7
Figure 4	Edge	Other Solid Storage	Dry lot	35.5	1.6
Figure 4	Edge	Compost	Dry lot	6.4	0.8
Figure 4	Edge	Methane/Biogas	Dry lot	0.3	0.1
Figure 4	Edge	Solid Separator	Dry lot	2.4	0.3
Figure 4	Edge	Manure Spreader	Gutter	33.8	1.6
Figure 4	Edge	Deep Pit	Gutter	4.7	0.8
Figure 4	Node	Gutter	Gutter	47.9	1.6
Figure 4	Node	Slurry Tank/Basin	Slurry Tank/Basin	40.5	1.6
Figure 4	Edge	Slurry Tank/Basin	Gutter	14.6	1.3
Figure 4	Edge	Treatment Lagoon	Gutter	2.1	0.4
Figure 4	Edge	Manure Pack	Gutter	26.8	1.6
Figure 4	Edge	Other Solid Storage	Gutter	21.5	1.5
Figure 4	Edge	Compost	Gutter	2.1	0.5
Figure 4	Edge	Methane/Biogas	Gutter	(D)	(D)
Figure 4	Edge	Solid Separator	Gutter	0.6	0.2
Figure 4	Edge	Manure Spreader	Scraper	28.1	1.5
Figure 4	Edge	Deep Pit	Scraper	8.9	0.9
Figure 4	Edge	Slurry Tank/Basin	Scraper	23.8	1.3
Figure 4	Node	Scraper	Scraper	43.9	1.6
Figure 4	Node	Treatment Lagoon	Treatment Lagoon	12.8	0.8
Figure 4	Edge	Treatment Lagoon	Scraper	7.3	0.6
Figure 4	Edge	Manure Pack	Scraper	29.2	1.5
Figure 4	Edge	Other Solid Storage	Scraper	24.5	1.4
Figure 4	Edge	Compost	Scraper	5.0	0.6
Figure 4	Edge	Methane/Biogas	Scraper	0.7	0.2
Figure 4	Edge	Solid Separator	Scraper	2.8	0.3
Figure 4	Edge	Manure Spreader	Flush	2.2	0.3
Figure 4	Edge	Deep Pit	Flush	1.0	0.3
Figure 4	Edge	Slurry Tank/Basin	Flush	3.7	0.5
Figure 4	Edge	Treatment Lagoon	Flush	4.0	0.3
Figure 4	Node	Flush	Flush	5.8	0.5
Figure 4	Node	Manure Pack	Manure Pack	57.6	1.7
Figure 4	Edge	Manure Pack	Flush	1.8	0.4
Figure 4	Edge	Other Solid Storage	Flush	4.5	0.4
Figure 4	Edge	Compost	Flush	1.7	0.2
Figure 4	Edge	Methane/Biogas	Flush	0.3	0.1
Figure 4	Edge	Solid Separator	Flush	1.6	0.2
Figure 4	Edge	Manure Spreader	Slotted Floor	2.8	0.6
Figure 4	Edge	Deep Pit	Slotted Floor	3.0	0.5
Figure 4	Edge	Slurry Tank/Basin	Slotted Floor	1.9	0.4
Figure 4	Edge	Treatment Lagoon	Slotted Floor	0.6	0.1
Figure 4	Edge	Manure Pack	Slotted Floor	3.7	0.6
Figure 4	Node	Slotted Floor	Slotted Floor	4.5	0.6
Figure 4	Node	Other Solid Storage	Other Solid Storage	47.3	1.7
Figure 4	Edge	Other Solid Storage	Slotted Floor	2.7	0.5
Figure 4	Edge	Compost	Slotted Floor	0.6	0.1
Figure 4	Edge	Methane/Biogas	Slotted Floor	0.2	0.1
Figure 4	Edge	Solid Separator	Slotted Floor	0.5	0.1
Figure 4	Edge	Manure Spreader	Bedded pack	19.0	1.4
Figure 4	Edge	Deep Pit	Bedded pack	6.3	0.8
Figure 4	Edge	Slurry Tank/Basin	Bedded pack	12.7	1.1
Figure 4	Edge	Treatment Lagoon	Bedded pack	3.4	0.5
Figure 4	Edge	Manure Pack	Bedded pack	26.5	1.5
Figure 4	Edge	Other Solid Storage	Bedded pack	17.4	1.3
Figure 4	Node	Bedded pack	Bedded pack	30.8	1.6
Figure 4	Node	Compost	Compost	8.5	0.8
Figure 4	Edge	Compost	Bedded pack	4.4	0.6
Figure 4	Edge	Methane/Biogas	Bedded pack	0.2	0.1
Figure 4	Edge	Solid Separator	Bedded pack	1.4	0.2
Figure 4	Edge	Manure Spreader	Vacuum	1.1	0.3
Figure 4	Edge	Deep Pit	Vacuum	0.3	0.2
Figure 4	Edge	Slurry Tank/Basin	Vacuum	0.9	0.2
Figure 4	Edge	Treatment Lagoon	Vacuum	0.7	0.2
Figure 4	Edge	Manure Pack	Vacuum	0.5	0.2
Figure 4	Edge	Other Solid Storage	Vacuum	1.1	0.3
Figure 4	Edge	Compost	Vacuum	0.4	0.1
Figure 4	Node	Vacuum	Vacuum	2.0	0.5
Figure 4	Node	Methane/Biogas	Methane/Biogas	0.8	0.2
Figure 4	Edge	Methane/Biogas	Vacuum	(D)	(D)
Figure 4	Edge	Solid Separator	Vacuum	0.4	0.1
Figure 4	Node	Solid Separator	Solid Separator	4.1	0.4
Figure 5	Node	Manure Spreader	Manure Spreader	61.3	1.6
Figure 5	Node	Broadcast/Solid Spreader	Broadcast/Solid Spreader	87.2	1.1
Figure 5	Edge	Broadcast/Solid Spreader	Manure Spreader	58.2	1.7
Figure 5	Edge	Surface Application Tank Truck	Manure Spreader	17.6	1.3
Figure 5	Edge	Subsurface Injection	Manure Spreader	5.0	0.6
Figure 5	Edge	Irrigation/Sprinkler	Manure Spreader	3.0	0.4
Figure 5	Edge	Broadcast/Solid Spreader	Deep Pit	13.9	1.2
Figure 5	Node	Deep Pit	Deep Pit	15.4	1.2
Figure 5	Node	Surface Application Tank Truck	Surface Application Tank Truck	41.6	1.6
Figure 5	Edge	Surface Application Tank Truck	Deep Pit	10.2	1.0
Figure 5	Edge	Subsurface Injection	Deep Pit	2.8	0.5
Figure 5	Edge	Irrigation/Sprinkler	Deep Pit	1.1	0.3
Figure 5	Edge	Broadcast/Solid Spreader	Slurry Tank/Basin	31.8	1.6
Figure 5	Edge	Surface Application Tank Truck	Slurry Tank/Basin	29.3	1.5
Figure 5	Node	Slurry Tank/Basin	Slurry Tank/Basin	40.5	1.6
Figure 5	Node	Subsurface Injection	Subsurface Injection	10.2	0.8
Figure 5	Edge	Subsurface Injection	Slurry Tank/Basin	7.7	0.7
Figure 5	Edge	Irrigation/Sprinkler	Slurry Tank/Basin	4.3	0.5
Figure 5	Edge	Broadcast/Solid Spreader	Treatment Lagoon	9.6	0.8
Figure 5	Edge	Surface Application Tank Truck	Treatment Lagoon	6.7	0.7
Figure 5	Edge	Subsurface Injection	Treatment Lagoon	1.8	0.3
Figure 5	Node	Treatment Lagoon	Treatment Lagoon	12.8	0.8
Figure 5	Node	Irrigation/Sprinkler	Irrigation/Sprinkler	7.7	0.6
Figure 5	Edge	Irrigation/Sprinkler	Treatment Lagoon	4.7	0.4
Figure 5	Edge	Broadcast/Solid Spreader	Manure Pack	52.9	1.7
Figure 5	Edge	Surface Application Tank Truck	Manure Pack	28.6	1.6
Figure 5	Edge	Subsurface Injection	Manure Pack	7.0	0.6
Figure 5	Edge	Irrigation/Sprinkler	Manure Pack	1.7	0.3
Figure 5	Node	Manure Pack	Manure Pack	57.6	1.7
Figure 5	Edge	Broadcast/Solid Spreader	Other Solid Storage	43.3	1.7
Figure 5	Edge	Surface Application Tank Truck	Other Solid Storage	18.1	1.2
Figure 5	Edge	Subsurface Injection	Other Solid Storage	5.4	0.6
Figure 5	Edge	Irrigation/Sprinkler	Other Solid Storage	5.3	0.4
Figure 5	Node	Other Solid Storage	Other Solid Storage	47.3	1.7
Figure 5	Edge	Broadcast/Solid Spreader	Compost	7.5	0.8
Figure 5	Edge	Surface Application Tank Truck	Compost	3.2	0.5
Figure 5	Edge	Subsurface Injection	Compost	1.0	0.2
Figure 5	Edge	Irrigation/Sprinkler	Compost	1.9	0.2
Figure 5	Node	Compost	Compost	8.5	0.8
Figure 5	Edge	Broadcast/Solid Spreader	Methane/Biogas	0.5	0.2
Figure 5	Edge	Surface Application Tank Truck	Methane/Biogas	0.5	0.1
Figure 5	Edge	Subsurface Injection	Methane/Biogas	0.4	0.1
Figure 5	Edge	Irrigation/Sprinkler	Methane/Biogas	0.2	0.1
Figure 5	Node	Methane/Biogas	Methane/Biogas	0.8	0.2
Figure 5	Edge	Broadcast/Solid Spreader	Solid Separator	3.1	0.3
Figure 5	Edge	Surface Application Tank Truck	Solid Separator	2.1	0.3
Figure 5	Edge	Subsurface Injection	Solid Separator	1.3	0.3
Figure 5	Edge	Irrigation/Sprinkler	Solid Separator	1.8	0.2
Figure 5	Node	Solid Separator	Solid Separator	4.1	0.4
